# Supplementary material for: Brazilian Validation of the European Organisation for Research and Treatment of Cancer (EORTC) Quality of Life Group (QLG) Computerised Adaptive Tests (CAT) Core
Source: Curr Oncol. 2021 Aug 31;28(5):3373–83. doi: 10.3390/curroncol28050291 (PMC8482129; doi:10.3390/curroncol28050291)
Supplement: Supplementary file 1 [file curroncol-28-00291-s001.zip]

Archive with 1 entries (1 files):
- curroncol-1227041-supplementary.pdf
